# Supplementary material for: Arthroscopic Treatment Results of Triangular Fibrocartilage Complex Tears in Adolescents: A Systematic Review
Source: J Clin Med. 2021 May 27;10(11):2363. doi: 10.3390/jcm10112363 (PMC8199377; doi:10.3390/jcm10112363)
Supplement: Supplementary file 1 [file jcm-10-02363-s001.zip]

Archive with 1 entries (1 files):
- jcm-1173034-supplementary.pdf
